# Supplementary material for: Dysregulated HPA axis during postnatal developmental stages in the BTBR T+ Itpr3tf/J mouse: A model of autism spectrum disorder
Source: Neuropsychopharmacol Rep. 2024 Nov 28;45(1):e12508. doi: 10.1002/npr2.12508 (PMC11660766; doi:10.1002/npr2.12508)
Supplement: Supplementary file 2 — Data S2: Supporting Information. [file NPR2-45-e12508-s002.xlsx]

## Sheet: Figure 1
	Fig. 1A									Fig. 1C			Fig. 1D			Fig. 1E
	CORT (ng/ml)									CORT (ng/ml)			CRH (ng/ml)			ACTH conc (pg/ml)
	PND	7	14	21	28	35	56			B6	BTBR		B6	BTBR		B6	BTBR
	B6	0.547	3.97327	8.256	3.74695	1.684	0.492			266.226	561.795		7.29738	9.8332		1202.9	656.241
		0.697	17.4326	30.76	24.1491	1.796	2.472			248.599	491.6		7.40724	9.36009		1121.85	836.475
		0.911	3.23765	5.662	4.86454	1.337	19.329			199.032	602.436		7.63184	12.2023		1141.54	878.288
		0.613	6.62778	27.415	55.6103	1.405	1.394			212.318	555.411		17.9322	15.7737		1039.57	1111.42
		1.335	1.13908	20.287	8.43309	5.478	2.142			203.891	424.517		12.2327	22.0449		1066.23	1067.39
		0.963	7.22603	15.051	6.67753	62.823	1.628			259.433	352.314		8.56719	14.7102		1195.95	849.253
		0.78	11.076	14.236	1.12603	24.861	2.825			203.891	268.541		7.83235	38.5606		1018.7	663.224
		1.383	2.79536	27.415	14.5852	4.501	7.05			257.218	476.023		12.9803	15.1558		938.654	967.663
		0.827	0.937655	57.541	13.8648	8.827	10.499			230.513	519.223		8.47323	14.7488		1458.36	1090.57
		0.861	4.61744	12.475	19.9074	3.3	8.414			261.672	376.792		13.0681	9.69316		1460.67	713.254
		0.504	13.6307	24.439	1.63492	4.107				223.01	416.001		10.5517	20.8648		1363.65	707.438
			7.08886	72.488	2.29723	1.029				250.719	437.754		9.9596	9.87251		1265.38	886.417
				52.755						210.599	416.001			13.4956
	BTBR	0.666	1.19794	91.875	2.82618	1.966	5.799			223.01
		1.985	7.36569	5.523	0.458691	1.337	9.458
		1.922	2.65035	6.31	3.77559	1.432	2.158
		1.597	6.95415	28.152	9.11333	3.047	0.752
		1.482	2.67883	21.022	18.1876	0.626	0.658
		1.765	5.04722	17.261	4.58685	1.518	4.493
		1.472	10.7668	152.734	1.99918	1.22	3.028
		1.587	9.9831	8.89	1.51446	1.04	1.35
		0.66	1.52839	3.192	2.96574	3.274	0.711
		1.812	2.10777	59.254	1.1879	1.748	4.2
		1.025	13.6307	7.16	3.11058	3.543	3.007
			12.6398	23.176	0.89816	2.44	0.684
					4.45322	1.418	8.131

## Sheet: Figure 3,4,6
	Fig. 3 Hippocumpus								Fig. 4 PVN									Fig. 6 LS
	2^-(⊿⊿Cq)								2^-(⊿⊿Cq)									2^-(⊿⊿Cq)
	Condition	Group	Arc	Fos	Nr3c1	Nr3c2			Condition	Group	Arc	Fos	Nr3c1	Nr3c2	Crh			Condition	Group	Arc	Fos	Nr3c1	Nr3c2
	Basal	B6J	0.788218	0.80571	1.10063	0.960373			Basal	B6J	0.887816	0.855595	0.780967	0.846745	0.809442			Basal	B6J	0.990801	0.757858	1.01162	1.01513
	Basal	B6J	1.42076	1.08548	1.35504	1.28491			Basal	B6J	0.869545	0.843816	1.02337	0.97942	1.50004			Basal	B6J	1.43065	1.33793	1.11471	1.24114
	Basal	B6J	1.03288	1.07054	0.912776	1.18236			Basal	B6J	1.02693	0.962594	0.968171	1.09429	0.613442			Basal	B6J	0.725309	0.858565	0.905425	0.934111
	Basal	B6J	0.899171	0.944965	1.09303	0.824543			Basal	B6J	1.39313	1.00347	1.05946	1.04247	1.79626			Basal	B6J	1.08423	0.795536	0.97716	0.947151
	Basal	B6J	0.868541	1.09303	0.834124	0.987373			Basal	B6J	0.76755	1.12117	0.897095	0.97942	1.83401			Basal	B6J	1.00463	1.11729	0.911722	1.0656
	Basal	B6J	1.10701	1.03407	0.80571	0.841868			Basal	B6J	1.17963	1.27899	1.35974	1.07923	0.407536			Basal	B6J	0.89296	1.29235	1.09936	0.841868
	Basal	BTBR	1.21982	1.12376	0.944965	0.921251			Basal	BTBR	0.711203	0.843816	0.903335	0.888843	0.820742			Basal	BTBR	0.950439	0.779165	0.816014	1.14208
	Basal	BTBR	1.36289	1.35504	1.5245	0.85362			Basal	BTBR	0.919125	1.36131	0.872564	1.01396	1.38992			Basal	BTBR	0.810378	1.47427	1.25411	0.865537
	Basal	BTBR	1.24545	1.28194	1.18783	1.00812			Basal	BTBR	3.50237	1.71119	0.848704	1.04972	0.855595			Basal	BTBR	0.705475	1.03526	0.92445	0.753493
	Basal	BTBR	1.05458	0.857574	2.03967	0.712848			Basal	BTBR	1.04126	1.3333	0.968171	0.97942	2.43682			Basal	BTBR	0.963707	1.18099	1.16205	1.11858
	Basal	BTBR	1.67791	0.875594	0.991946	0.960373			Basal	BTBR	0.82264	0.879649	0.831238	0.952638	1.42899			Basal	BTBR	0.761368	0.687771	0.911722	0.914888
	Basal	BTBR	1.35347	1.22972	1.28194	0.748289			Basal	BTBR	0.82264	1.09051	0.831238	0.939523	1.29684			Basal	BTBR	1.02574	1.54756	1.05458	0.883723
	Stress	B6J	1.13813	0.912776	0.958157	0.940609			Stress	B6J	0.348283	2.61172	0.515246	0.371131	0.369847			Stress	B6J	1.73708	9.51366	1.13027	0.967053
	Stress	B6J	3.67226	1.10829	0.875594	1.62638			Stress	B6J	0.402855	2.87787	0.608502	0.582367	0.936272			Stress	B6J	2.92141	13.3614	1.27162	1.09556
	Stress	B6J	1.29834	0.70629	0.783678	1.10318			Stress	B6J	0.260316	1.61888	0.621288	0.486327	0.245705			Stress	B6J	1.92741	10.1261	1.02574	0.99424
	Stress	B6J	1.23685	0.751754	0.811315	1.52802			Stress	B6J	0.375877	1.67597	0.625609	0.570382	0.541488			Stress	B6J	2.8219	15.3482	1.30737	1.05824
	Stress	B6J	2.68825	1.01983	0.906471	1.36762			Stress	B6J	0.299024	1.80876	0.533416	0.473029	0.317538			Stress	B6J	2.16845	10.5561	1.17013	1.51747
	Stress	B6J	1.90088	0.686977	0.82264	0.960373			Stress	B6J	0.517035	3.19319	0.638754	0.432269	0.760489			Stress	B6J	1.76133	9.38268	1.20303	0.769326
	Stress	B6J	1.71317	1.12376	0.893992	1.01513			Stress	B6J	0.76755	1.50004	0.529732	0.371131	0.564482			Stress	B6J	2.35653	11.3137	1.18646	1.22405
	Stress	BTBR	1.62076	0.816958	0.887816	1.73107			Stress	BTBR	0.368142	2.30537	0.511687	0.476319	0.709562			Stress	BTBR	1.28046	6.19026	1.25411	1.08799
	Stress	BTBR	2.08012	1.0485	1.0485	0.980552			Stress	BTBR	0.482411	2.61172	0.629961	0.389582	0.982821			Stress	BTBR	2.29209	16.3362	1.46071	0.74312
	Stress	BTBR	2.8219	1.22972	1.17963	0.89606			Stress	BTBR	0.517035	2.03496	0.587774	0.429283	0.662044			Stress	BTBR	2.27626	11.0809	1.28046	0.830278
	Stress	BTBR	2.74473	0.839926	1.03407	1.2072			Stress	BTBR	0.309569	1.30586	0.56383	0.358489	0.165511			Stress	BTBR	1.73708	12.996	1.17013	0.801996
	Stress	BTBR	3.9632	1.38351	0.951538	1.31191			Stress	BTBR	0.440842	1.40932	0.728668	0.673617	0.033377			Stress	BTBR	2.08012	10.5561	1.5874	1.15803
	Stress	BTBR	3.10947	1.36446	1.07798	1.17419			Stress	BTBR	0.677519	2.25793	0.559936	0.479632	0.962594			Stress	BTBR	2.52567	12.042	1.39152	0.921251
	Fig. 3 Hippocumpus								Fig. 4 PVN									Fig. 6 LS
	qPCR raw data (Cq)								qPCR raw data (Cq)									qPCR raw data (Cq)
	Condition	Group	Actb	Arc	Fos	Nr3c1	Nr3c2		Condition	Group	Actb	Arc	Fos	Nr3c1	Nr3c2	Crh		Condition	Group	Actb	Arc	Fos	Nr3c1	Nr3c2
	Basal	B6J	19.67	26.91	27.75	25.46	24.02		Basal	B6J	23.64	29.21	29.4	28.52	29.03	29.6		Basal	B6J	21.39	27.74	30.43	27.6	26.63
	Basal	B6J	21.74	28.13	29.39	27.23	25.67		Basal	B6J	21.8	27.4	27.58	26.29	26.98	26.87		Basal	B6J	22.29	28.11	30.51	28.36	27.24
	Basal	B6J	19.73	26.58	27.4	25.79	23.78		Basal	B6J	21.56	26.92	27.15	26.13	26.58	27.92		Basal	B6J	20.52	27.32	29.38	26.89	25.88
	Basal	B6J	18.51	25.56	26.36	24.31	23.08		Basal	B6J	20.91	25.83	26.44	25.35	26	25.72		Basal	B6J	19.38	25.6	28.35	25.64	24.72
	Basal	B6J	18.74	25.84	26.38	24.93	23.05		Basal	B6J	21.09	26.87	26.46	25.77	26.27	25.87		Basal	B6J	19.76	26.09	28.24	26.12	24.93
	Basal	B6J	18.82	25.57	26.54	25.06	23.36		Basal	B6J	26.76	31.92	31.94	30.84	31.8	33.71		Basal	B6J	20.04	26.54	28.31	26.13	25.55
	Basal	BTBR	18.75	25.36	26.35	24.76	23.16		Basal	BTBR	21.47	27.36	27.25	26.14	26.79	27.41		Basal	BTBR	20.29	26.7	29.29	26.81	25.36
	Basal	BTBR	20.98	27.43	28.31	26.3	25.5		Basal	BTBR	22.89	28.41	27.98	27.61	28.02	28.07		Basal	BTBR	21.91	28.55	29.99	27.81	27.38
	Basal	BTBR	18.93	25.51	26.34	24.61	23.21		Basal	BTBR	20.6	24.19	25.36	25.36	25.68	26.48		Basal	BTBR	20.26	27.1	28.85	26.6	25.93
	Basal	BTBR	23.93	30.75	31.92	28.83	28.71		Basal	BTBR	22.46	27.8	27.58	27.03	27.64	26.83		Basal	BTBR	20.56	26.95	28.96	26.57	25.66
	Basal	BTBR	18.93	25.08	26.89	24.87	23.28		Basal	BTBR	21.88	27.56	27.6	26.67	27.1	27.02		Basal	BTBR	20.55	27.28	29.73	26.91	25.94
	Basal	BTBR	19.07	25.53	26.54	24.64	23.78		Basal	BTBR	20.8	26.48	26.21	25.59	26.04	26.08		Basal	BTBR	19.46	25.76	27.47	25.61	24.9
	Stress	B6J	18.12	24.83	26.02	24.11	22.5		Stress	B6J	20.34	27.26	24.49	25.82	26.92	27.43		Stress	B6J	19.61	25.15	25	25.66	24.92
	Stress	B6J	18.54	23.56	26.16	24.66	22.13		Stress	B6J	21.24	27.95	25.25	26.48	27.17	26.99		Stress	B6J	20.82	25.61	25.72	26.7	25.95
	Stress	B6J	18.29	24.81	26.56	24.57	22.44		Stress	B6J	20.33	27.67	25.17	25.54	26.52	28.01		Stress	B6J	19.68	25.07	24.98	25.87	24.95
	Stress	B6J	18.83	25.42	27.01	25.06	22.51		Stress	B6J	21.84	28.65	26.63	27.04	27.8	28.38		Stress	B6J	20.21	25.05	24.91	26.05	25.39
	Stress	B6J	18.15	23.62	25.89	24.22	21.99		Stress	B6J	20.16	27.3	24.84	25.59	26.39	27.47		Stress	B6J	19.69	24.91	24.93	25.69	24.35
	Stress	B6J	18.64	24.61	26.95	24.85	22.99		Stress	B6J	22.26	28.61	26.12	27.43	28.62	28.31		Stress	B6J	19.65	25.17	25.06	25.61	25.29
	Stress	B6J	18.75	24.87	26.35	24.84	23.02		Stress	B6J	21.32	27.1	26.27	26.76	27.9	27.8		Stress	B6J	20.44	25.54	25.58	26.42	25.41
	Stress	BTBR	18.57	24.77	26.63	24.67	22.07		Stress	BTBR	20.3	27.14	24.63	25.79	26.52	26.45		Stress	BTBR	19.85	25.83	25.86	25.75	24.99
	Stress	BTBR	19.07	24.91	26.77	24.93	23.39		Stress	BTBR	20.8	27.25	24.95	25.99	27.31	26.48		Stress	BTBR	19.83	24.97	24.44	25.51	25.52
	Stress	BTBR	20.68	26.08	28.15	26.37	25.13		Stress	BTBR	24.5	30.85	29.01	29.79	30.87	30.75		Stress	BTBR	21.96	27.11	27.13	27.83	27.49
	Stress	BTBR	18.66	24.1	26.68	24.54	22.68		Stress	BTBR	20.88	27.97	26.03	26.23	27.51	29.13		Stress	BTBR	20.12	25.66	25.06	26.12	25.7
	Stress	BTBR	19.16	24.07	26.46	25.16	23.06		Stress	BTBR	23.63	30.21	28.67	28.61	29.35	34.19		Stress	BTBR	20.44	25.72	25.68	26	25.49
	Stress	BTBR	18.93	24.19	26.25	24.75	22.99		Stress	BTBR	20.9	26.86	25.26	26.26	27.11	26.61		Stress	BTBR	20.31	25.31	25.36	26.06	25.69
